# Supplementary material for: Genomic Position and Markers Associated with the Hull-Less Seed Trait in Pumpkin
Source: Plants (Basel). 2022 May 3;11(9):1238. doi: 10.3390/plants11091238 (PMC9103792; doi:10.3390/plants11091238)
Supplement: Supplementary file 1 [file plants-11-01238-s001.zip]

Archive with 6 entries (6 files):
- Figure S1.jpg
- Figure S2.jpg
- Figure S3.JPG
- Figure S4.jpg
- Table S1.xlsx
- Table S2.xlsx
