# Supplementary material for: Genomic Position and Markers Associated with the Hull-Less Seed Trait in Pumpkin
Source: Plants (Basel). 2022 May 3;11(9):1238. doi: 10.3390/plants11091238 (PMC9103792; doi:10.3390/plants11091238)
Supplement: Supplementary file 1 [file plants-11-01238-s001.zip › Table S1.xlsx]

## Sheet: Table S1
Table S1: Sequence and genomic locations for the twenty-eight SNP markers assayed in the F2 population between Kakai (hull-less) and Table Gold Acorn (hulled).
Marker	Type	Sequence
Chr12_2888917	Chr12_2888917FAM	GAAGGTGACCAAGTTCATGCTCAACCTGCTCTTGAAGATAGCTATGA
	Chr12_2888917VIC	GAAGGTCGGAGTCAACGGATTCAACCTGCTCTTGAAGATAGCTATGT
	Chr12_2888917R	ACAGCTAAGCAACTGTTCGTCGT
Ch12_2976476	Ch12_2976476FAM	GAAGGTGACCAAGTTCATGCTCTGTTTCTTCTTCTTGCAGCACTCC
	Ch12_2976476VIC	GAAGGTCGGAGTCAACGGATTCGTTTTCTTCTTCTTGCAGCACTCT
	Ch12_2976476R	TTGTGGGTGAGGAGCGCTTG
Ch12_3412046	Ch12_3412046FAM	GAAGGTGACCAAGTTCATGCTCGGCTTCCGCTTCCAC
	Ch12_3412046VIC	GAAGGTCGGAGTCAACGGATTCGGCTTCCGCTTCCAT
	Ch12_3412046R	GACATCCAAATCGACGGTGT
Ch12_3412133	Ch12_3412133FAM	GAAGGTGACCAAGTTCATGCTATGTCATTCCCGACGTCGAC
	Ch12_3412133VIC	GAAGGTCGGAGTCAACGGATTATGTCATTCCCGACGTCGAT
	Ch12_3412133R	TGGTTCCGATCTTGCATTTC
Ch12_3412203	Ch12_3412203FAM	GAAGGTGACCAAGTTCATGCTTCTCCTCTCATTTTTATTGCCTTC
	Ch12_3412203VIC	GAAGGTCGGAGTCAACGGATTTCTCCTCTCATTTTTATTGCCTTT
	Ch12_3412203R	TGGTTCCGATCTTGCATTTC
Ch12_3412341	Ch12_3412341FAM	GAAGGTGACCAAGTTCATGCTCCACCGCTGCTGGCTTC
	Ch12_3412341VIC	GAAGGTCGGAGTCAACGGATTCCACCGCTGCTGGCTTT
	Ch12_3412341R	GCGGGAGTTGGTGTAAATGA
Chr12_3412344	Ch12_3412344FAM	GAAGGTGACCAAGTTCATGCTCGCTGCTGGCTTCTGC
	Ch12_3412344VIC	GAAGGTCGGAGTCAACGGATTCGCTGCTGGCTTCTGG
	Ch12_3412344R	ATACCAATTCGGCGGGAGT
Ch12_3417142	Ch12_3417142FAM	GAAGGTGACCAAGTTCATGCTAGATTTGCTTGGTAAAGAGTCGTACA
	Ch12_3417142VIC	GAAGGTCGGAGTCAACGGATTAGATTTGCTTGGTAAAGAGTCGTACC
	Ch12_3417142R	TGTTGAAGCAAGGTGTCATCTAGCT
Chr12_4319439	Chr12_4319439FAM	GAAGGTGACCAAGTTCATGCTTTAGTCCAATGGTAAAGATCACTA
	Chr12_4319439VIC	GAAGGTCGGAGTCAACGGATTTTAGTCCAATGGTAAAGATCACTC
	Chr12_4319439R	CAGCTGCTACACTGTCAACG
Chr12_4319774	Chr12_4319774FAM	GAAGGTGACCAAGTTCATGCTCAATTAATCTGCGATCCGCCTAGC
	Chr12_4319774VIC	GAAGGTCGGAGTCAACGGATTCAATTAATCTGCGATCCGCCTAGT
	Chr12_4319774R	GTTCGCTGCACCATGTTGAG
Chr12_4322457	Chr12_4322457FAM	GAAGGTGACCAAGTTCATGCTCTGTACTGCTACTTTCCATCATGTATA
	Chr12_4322457VIC	GAAGGTCGGAGTCAACGGATTCTGTACTGCTACTTTCCATCATGTATG
	Chr12_4322457R	CACTTGAGAGCCCAGCCGTT
Ch12_4323103	Ch12_4323103FAM	GAAGGTGACCAAGTTCATGCTATACCTTAGGAAAGTGGAAGATACTGA
	Ch12_4323103VIC	GAAGGTCGGAGTCAACGGATTATACCTTAGGAAAGTGGAAGATACTGG
	Ch12_4323103R	AGGTTCTGGACGATGCGTGT
Chr12_4325438	Chr12_4325438FAM	GAAGGTGACCAAGTTCATGCTTTCCAAACCAACAACCTGGGTTAC
	Chr12_4325438VIC	GAAGGTCGGAGTCAACGGATTTTCCAAACCAACAACCTGGGTTAT
	Chr12_4325438R	CCTTTGTCGTGTCCACCCCC
Ch12_4326161	Ch12_4326161FAM	GAAGGTGACCAAGTTCATGCTGAATTAAAGTCACCAAAATTCAGAGGC
	Ch12_4326161VIC	GAAGGTCGGAGTCAACGGATTGAATTAAAGTCACCAAAATTCAGAGGT
	Ch12_4326161R	TGTCCACGCTTCCTGAACCA
Ch12_4326524	Ch12_4326524FAM	GAAGGTGACCAAGTTCATGCTATTGCCAAGTCCTTTTCTTCCTCA
	Ch12_4326524VIC	GAAGGTCGGAGTCAACGGATTATTGCCAAGTCCTTTTCTTCCTCG
	Ch12_4326524R	ACGTGGGGTTTGTTCTGGTGG
Chr12_4326881	Chr12_4326881FAM	GAAGGTGACCAAGTTCATGCTATGAGTTAACTGTGAGATCCCACA
	Chr12_4326881VIC	GAAGGTCGGAGTCAACGGATTATGAGTTAACTGTGAGATCCCACG
	Chr12_4326881R	AGGGAGAGGTTTCCACACCCT
Ch12_4327827	Ch12_4327827FAM	GAAGGTGACCAAGTTCATGCTCTCCCGATACTTCTCTACGTACTTC
	Ch12_4327827VIC	GAAGGTCGGAGTCAACGGATTCTCCCGATACTTCTCTACGTACTTT
	Ch12_4327827R	TTGGAGACGGTGGCTGAGGA
Chr12_4328007	Chr12_4328007FAM	GAAGGTGACCAAGTTCATGCTTCCCTACACGCATCGAAATTATTC
	Chr12_4328007VIC	GAAGGTCGGAGTCAACGGATTTCCCTACACGCATCGAAATTATTT
	Chr12_4328007R	GGAGTCCGTCCGATCGAGGA
Chr12_4328207	Chr12_4328207FAM	GAAGGTGACCAAGTTCATGCTATTTGGGGGAATTCCAGTGCTCTC
	Chr12_4328207VIC	GAAGGTCGGAGTCAACGGATTATTTGGGGGAATTCCAGTGCTCTG
	Chr12_4328207R	TCAATGGAGGCGACGGGTAC
Ch12_4328336	Ch12_4328336FAM	GAAGGTGACCAAGTTCATGCTATTTTGACGCCTGGATATGTCGGC
	Ch12_4328336VIC	GAAGGTCGGAGTCAACGGATTATTTTGACGCCTGGATATGTCGGT
	Ch12_4328336R	TCGAAACTCGAAGCTCTACGTCA
Chr12_4333207	Chr12_4333207FAM	GAAGGTGACCAAGTTCATGCTCTCTAATGGCAGAATCAGGATCCTTAA
	Chr12_4333207VIC	GAAGGTCGGAGTCAACGGATTCTCTAATGGCAGAATCAGGATCCTTAC
	Chr12_4333207R	GGAGGGTTGGCTTGGGACAC
Chr12_4333444	Chr12_4333444FAM	GAAGGTGACCAAGTTCATGCTGAAGATTTTGGTGAAAGTGGTGTCAC
	Chr12_4333444VIC	GAAGGTCGGAGTCAACGGATTGAAGATTTTGGTGAAAGTGGTGTCAT
	Chr12_4333444R	GGTGCTTATTGGGAGGGGCA
Ch12_4382130	Ch12_4382130FAM	GAAGGTGACCAAGTTCATGCTCCTCCTCTACCACCACGTCC
	Ch12_4382130VIC	GAAGGTCGGAGTCAACGGATTCCTCCTCTACCACCACGTCT
	Ch12_4382130R	TGGCAGCCACAACAAGGAAGT
Chr12_4386497	Chr12_4386497FAM	GAAGGTGACCAAGTTCATGCTTTGAAACCTCCGCAATAACCTCCTA
	Chr12_4386497VIC	GAAGGTCGGAGTCAACGGATTTTGAAACCTCCGCAATAACCTCCTG
	Chr12_4386497R	TTCTCTCCCATCGGCCAACT
Chr12_4387389	Chr12__4387389FAM	GAAGGTGACCAAGTTCATGCTACTAATTTTGGATGAAATTCGGAGGC
	Chr12__4387389VIC	GAAGGTCGGAGTCAACGGATTACTAATTTTGGATGAAATTCGGAGGG
	Chr12__4387389R	TGGCTACTTACCTCGTCGTCGA
Chr12_4389981	Chr12_4389981FAM	GAAGGTGACCAAGTTCATGCTGTGCCGCAATGACCCAATACG
	Chr12_4389981VIC	GAAGGTCGGAGTCAACGGATTGTGCCGCAATGACCCAATACA
	Chr12_4389981R	GCGGGTTGAAGTCGGGTTGA
CHR12_4394623	CHR12_4394623FAM	GAAGGTGACCAAGTTCATGCTACTATGGACTTCATCTCGAGGTTTC
	CHR12_4394623VIC	GAAGGTCGGAGTCAACGGATTACTATGGACTTCATCTCGAGGTTTT
	CHR12_4394623R	CCAGAAGCGAGGGGTGAACC
Chr12_4410641	Chr12_4410641FAM	GAAGGTGACCAAGTTCATGCTTCTGCTTCCTCATCGCTTTATTCTC
	Chr12_4410641VIC	GAAGGTCGGAGTCAACGGATTTCTGCTTCCTCATCGCTTTATTCTT
	Chr12_4410641R	ACCACTCCTCCGGTAGCAAGA
