# Supplementary material for: Genomic Position and Markers Associated with the Hull-Less Seed Trait in Pumpkin
Source: Plants (Basel). 2022 May 3;11(9):1238. doi: 10.3390/plants11091238 (PMC9103792; doi:10.3390/plants11091238)
Supplement: Supplementary file 1 [file plants-11-01238-s001.zip › Table S2.xlsx]

## Sheet: Table S2
Table S2: SNP marker genotype for two KASP markers (Ch12_3412046 and Ch12_3417142) and corresponding seed phenotype for Cucurbita pepo accessions assayed in the study
Accession	Species	Phenotype	Genotype for Ch12_3412046	Genotype for Ch12_3417142
Kakai	Cucurbita pepo subspecies pepo	Hull-less	T/T	C/C
TGA	Cucurbita pepo subspecies ovifera	Hulled	C/C	A/A
F1 (Kakai x TGA)	intersubspecific (pepo x ovifera)	Hulled	T/C	C/A
Beppo	Cucurbita pepo subspecies pepo	Hull-less	T/T	C/C
Lady Godiva	Cucurbita pepo subspecies pepo	Hull-less	T/T	C/C
Naked bear	Cucurbita pepo subspecies pepo	Hull-less	T/T	C/C
Styrian	Cucurbita pepo subspecies pepo	Hull-less	T/T	C/C
PI 267661	Cucurbita pepo subspecies pepo	Hull-less	T/T	C/C
PI 209783	Cucurbita pepo subspecies pepo	Hull-less	N/A	C/C
PI 311741	Cucurbita pepo subspecies pepo	Hull-less	T/T	C/C
PI 531323	Cucurbita pepo subspecies pepo	Hull-less	T/T	C/C
PI 615102	Cucurbita pepo subspecies pepo	Hull-less	T/T	C/C
PI 615104	Cucurbita pepo subspecies pepo	Hull-less	T/T	C/C
PI 615133	Cucurbita pepo subspecies pepo	Hull-less	T/T	C/C
Respect Zucchini	Cucurbita pepo subspecies pepo	Hulled	C/C	A/A
Everglade Zucchini	Cucurbita pepo subspecies pepo	Hulled	C/C	A/A
PI 181761	Cucurbita pepo subspecies pepo	Hulled	C/C	A/A
PI 288241	Cucurbita pepo subspecies pepo	Hulled	C/C	A/A
Black beauty	Cucurbita pepo subspecies pepo	Hulled	N/A	A/A
Spiness Zuccchini	Cucurbita pepo subspecies pepo	Hulled	C/C	A/A
Yellow Crookneck	Cucurbita pepo subspecies ovifera	Hulled	C/C	A/A
Saffron	Cucurbita pepo subspecies ovifera	Hulled	C/C	A/A
Early Prolific	Cucurbita pepo subspecies ovifera	Hulled	C/C	A/A
Lioness	Cucurbita pepo subspecies ovifera	Hulled	C/C	A/A
Grandprize	Cucurbita pepo subspecies ovifera	Hulled	C/C	A/A
Table Queen	Cucurbita pepo subspecies ovifera	Hulled	C/C	A/A
